# Supplementary material for: Comparative analysis of oral treponemes associated with periodontal health and disease
Source: BMC Infect Dis. 2013 Apr 11;13:174. doi: 10.1186/1471-2334-13-174 (PMC3637317; doi:10.1186/1471-2334-13-174)
Supplement: Additional file 1 — Treponeme OTUs identified in this study; including assigned names, accession numbers of representative sequences, and closest matches in the Human Oral Microbiome Database (HOMD). [file 1471-2334-13-174-S1.xlsx]

## Sheet: Sheet1
Assigned name	Assigned Accession Number	OTU representative clone	phylogroup	Species/ subspecies	Closest HOMD Hit (HOT number)	Identity to closest HOMD Hit (%)
Treponema sp. oral clone 1:8P3	JQ654198	8P3	1		Treponema sp. | HOT-226 | clone _G054 | AF023062 | 1 | P	99.7
Treponema sp. oral clone 1:8P63	JQ654199	8P63	1		Treponema sp. | HOT-238 | clone AT020 | AF061347 | 9 | P	99.7
Treponema sp. oral clone 1:4P14	JQ654164	4P14	1		Treponema sp. | HOT-235 | clone _D047 | AF023063 | 3 | P	97.2
Treponema sp. oral clone 1:8P45	JQ654167	8P45	1		Treponema sp. | HOT-239 | clone JU031 | AY349416 | 11 | P	99.1
Treponema sp. oral clone 1:4P34	JQ654169	4P34	1		Treponema sp. | HOT-239 | clone JU031 | AY349416 | 11 | P	97.2
Treponema sp. oral clone 1:7P42	JQ654189	7P42	1		Treponema sp. | HOT-234 | clone _Y001 | AF023056 | 10 | P	99.2
Treponema sp. oral clone 1:8P48	JQ654122	8P48	1		Treponema sp. | HOT-234 | clone _Y001 | AF023056 | 10 | P	99.5
Treponema sp. oral clone 1:9P28	JQ654202	9P28	1		Treponema sp. | HOT-234 | clone _Y001 | AF023056 | 10 | P	98.6
Treponema sp. oral clone 1:6P25	JQ654177	6P25	1		Treponema sp. | HOT-234 | clone _Y001 | AF023056 | 10 | P	98.4
Treponema sp. oral clone 1:6P51	JQ654176	6P51	1		Treponema sp. | HOT-237 | clone _G057 | AF056337 | 42 | P	98.6
Treponema sp. oral clone 1:6P6	JQ654179	6P6	1		Treponema sp. | HOT-230 | clone AF068 | AY005081 | 13 | P	99.4
Treponema sp. oral clone 1:8P23	JQ654144	8P23	1		Treponema sp. | HOT-230 | clone AF068 | AY005081 | 13 | P	99.5
Treponema sp. oral clone 1:7P12	JQ654178	7P12	1		Treponema sp. | HOT-230 | clone _D013 | AF023053 | 13 | P	99.4
Treponema sp. oral clone 1:4P8	JQ654166	4P8	1	medium	Treponema medium | HOT-667 | clone _C007 | AF023051 | 6 | N	98.6
Treponema sp. oral clone 1:5H5	JQ654114	5H5	1		Treponema sp. | HOT-237 | clone _G057 | AF056337 | 42 | P	99.7
Treponema sp. oral clone 1:5H30	JQ654132	5H30	1		Treponema sp. | HOT-237 | clone _G057 | AF056337 | 42 | P	99.4
Treponema sp. oral clone 1:2P35	JQ654136	2P35	1		Treponema sp. | HOT-237 | clone AT024 | AF061350 | 42 | P	99.6
Treponema sp. oral clone 1:9P43	JQ654205	9P43	1		Treponema sp. | HOT-237 | clone AT024 | AF061350 | 42 | P	99.3
Treponema sp. oral clone 1:3P38	JQ654162	3P38	1		Treponema sp. | HOT-237 | clone AT024 | AF061350 | 42 | P	98.9
Treponema sp. oral clone 1:3P13	JQ654155	3P13	1		Treponema sp. | HOT-237 | clone P4GB_42 | AY341822 | 42 | P	98.8
Treponema sp. oral clone 1:8P68	JQ654146	8P68	1	medium	Treponema medium | HOT-667 | clone _C007 | AF023051 | 6 | N	99
Treponema sp. oral clone 1:7P8	JQ654195	7P8	1		Treponema sp. | HOT-237 | clone _G057 | AF056337 | 42 | P	98.9
Treponema sp. oral clone 1:7P62	JQ654193	7P62	1	medium	Treponema medium | HOT-667 | clone _C007 | AF023051 | 6 | N	99.2
Treponema sp. oral clone 1:9P33	JQ654130	9P33	1	medium	Treponema medium | HOT-667 | clone _C007 | AF023051 | 6 | N	99.6
Treponema sp. oral clone 1:5P28	JQ654173	5P28	1		Treponema sp. | HOT-237 | clone _G057 | AF056337 | 42 | P	99.3
Treponema sp. oral clone 1:7H36	JQ654103	7H36	1		Treponema sp. | HOT-231 | clone _T021 | AF023055 | 21 | P	99.9
Treponema sp. oral clone 1:3H21	JQ654104	3H21	1		Treponema sp. | HOT-231 | clone _T021 | AF023055 | 21 | P	99.7
Treponema sp. oral clone 1:3P51	JQ654121	3P51	1		Treponema sp. | HOT-231 | clone _T021 | AF023055 | 21 | P	99.1
Treponema sp. oral clone 1:2H16	JQ654117	2H16	1	medium	Treponema medium | HOT-667 | clone _C007 | AF023051 | 6 | N	98.9
Treponema sp. oral clone 1:5H35	JQ654120	5H35	1	vincentii	Treponema vincentii | HOT-029 | strain ATCC 35580 | AF033309 | 5 | N	99.7
Treponema sp. oral clone 1:10P23	JQ654158	10P23	1	medium	Treponema medium | HOT-667 | clone _C007 | AF023051 | 6 | N	99.4
Treponema sp. oral clone 1:8P69	JQ654174	8P69	1		Treponema sp. | HOT-237 | clone AT039 | AF061349 | 42 | P	98.9
Treponema sp. oral clone 1:9P45	JQ654206	9P45	1		Treponema sp. | HOT-231 | clone _T021 | AF023055 | 21 | P	99.4
Treponema sp. oral clone 1:8P21	JQ654119	8P21	1		Treponema sp. | HOT-237 | clone AT039 | AF061349 | 42 | P	99.7
Treponema sp. oral clone 1:4P7	JQ654165	4P7	1		Treponema sp. | HOT-237 | clone AT039 | AF061349 | 42 | P	99.1
Treponema sp. oral clone 1:10P38	JQ654211	10P38	1		Treponema sp. | HOT-237 | clone AT039 | AF061349 | 42 | P	98.9
Treponema sp. oral clone 1:1P31	JQ654147	1P31	1		Treponema sp. | HOT-237 | clone AT039 | AF061349 | 42 | P	99
Treponema sp. oral clone 1:8P32	JQ654153	8P32	1		Treponema sp. | HOT-237 | clone P4GB_42 | AY341822 | 42 | P	99.7
Treponema sp. oral clone 1:3P14	JQ654156	3P14	1		Treponema sp. | HOT-237 | clone P4GB_42 | AY341822 | 42 | P	99.2
Treponema sp. oral clone 1:2H5	JQ654110	2H5	1		Treponema sp. | HOT-231 | clone _T021 | AF023055 | 21 | P	96.8
Treponema sp. oral clone 1:9P36	JQ654203	9P36	1		Treponema sp. | HOT-237 | clone _G057 | AF056337 | 42 | P	94.4
Treponema sp. oral clone 2:3P5	JQ654133	3P5	2	denticola	Treponema denticola | HOT-584 | clone _D012 | AF023030 | 77 | N	99.5
Treponema sp. oral clone 2:8P47	JQ654128	8P47	2	denticola	Treponema denticola | HOT-584 | clone _D012 | AF023030 | 77 | N	99.7
Treponema sp. oral clone 2:5P21	JQ654175	5P21	2	denticola	Treponema denticola | HOT-584 | clone _D012 | AF023030 | 77 | N	99.2
Treponema sp. oral clone 2:7P3	JQ654186	7P3	2	denticola	Treponema denticola | HOT-584 | clone _D012 | AF023030 | 77 | N	99.3
Treponema sp. oral clone 2:8P20	JQ654197	8P20	2	denticola	Treponema denticola | HOT-584 | clone _D012 | AF023030 | 77 | N	98.5
Treponema sp. oral clone 2:5P46	JQ654163	5P46	2	denticola	Treponema denticola | HOT-584 | strain ATCC 33520 | M71236 | 77 | N	99.7
Treponema sp. oral clone 2:4H24	JQ654129	4H24	2	denticola	Treponema denticola | HOT-584 | strain ATCC 33520 | M71236 | 77 | N	99.7
Treponema sp. oral clone 2:2P26	JQ654151	2P26	2	denticola	Treponema denticola | HOT-584 | strain ATCC 33520 | M71236 | 77 | N	99.3
Treponema sp. oral clone 2:1P26	JQ654145	1P26	2	denticola	Treponema denticola | HOT-584 | strain ATCC 33520 | M71236 | 77 | N	99.9
Treponema sp. oral clone 2:3H25	JQ654107	3H25	2	denticola	Treponema denticola | HOT-584 | strain ATCC 33520 | M71236 | 77 | N	99.9
Treponema sp. oral clone 2:9P5	JQ654208	9P5	2	denticola	Treponema denticola | HOT-584 | clone _D012 | AF023030 | 77 | N	96.7
Treponema sp. oral clone 2:8P7	JQ654200	8P7	2	denticola	Treponema denticola | HOT-584 | clone _D012 | AF023030 | 77 | N	97
Treponema sp. oral clone 2:9P55	JQ654209	9P55	2	denticola	Treponema denticola | HOT-584 | clone _D011 | AF023036 | 77 | N	97.1
Treponema sp. oral clone 2:3P25	JQ654159	3P25	2		Treponema sp. | HOT-247 | clone _G093 | AF023032 | 27 | P	99.5
Treponema sp. oral clone 2:3P58	JQ654157	3P58	2		Treponema sp. | HOT-247 | clone _G093 | AF023032 | 27 | P	99.1
Treponema sp. oral clone 2:7P58	JQ654191	7P58	2	denticola	Treponema denticola | HOT-584 | clone _D012 | AF023030 | 77 | N	96.5
Treponema sp. oral clone 2:9P46	JQ654207	9P46	2	denticola	Treponema denticola | HOT-584 | strain ATCC 33520 | M71236 | 77 | N	91
Treponema sp. oral clone 3:4P55	JQ654172	4P55	3		Treponema sp. | HOT-518 | clone MB4_G11 | DQ003625 | 5 | P	94.7
Treponema sp. oral clone 3:6P7	JQ654184	6P7	3		Treponema sp. | HOT-255 | clone AT004 | AF182833 | 1 | P	95.8
Treponema sp. oral clone 3:6P58	JQ654181	6P58	3		Treponema sp. | HOT-255 | clone AT004 | AF182833 | 1 | P	97.3
Treponema sp. oral clone 3:4P31	JQ654168	4P31	3		Treponema sp. | HOT-518 | clone MB4_G11 | DQ003625 | 5 | P	95.7
Treponema sp. oral clone 3:6P64	JQ654182	6P64	3		Treponema sp. | HOT-508 | clone MB2_G19 | DQ003618 | 3 | P	95.9
Treponema sp. oral clone 3:8P60	JQ654123	8P60	3		Treponema sp. | HOT-254 | clone AT013 | AF182836 | 9 | P	99.9
Treponema sp. oral clone 3:5P30	JQ654171	5P30	3		Treponema sp. | HOT-256 | clone BB003 | AF182835 | 5 | P	99.7
Treponema sp. oral clone 3:8P12	JQ654196	8P12	3		Treponema sp. | HOT-253 | clone BQ032 | AF182838 | 6 | P	99
Treponema sp. oral clone 3:2H53	JQ654112	2H53	3		Treponema sp. | HOT-253 | clone BQ032 | AF182838 | 6 | P	99.7
Treponema sp. oral clone 3:6P47	JQ654180	6P47	3		Treponema sp. | HOT-517 | clone MB3_P23 | DQ003624 | 5 | P	99.7
Treponema sp. oral clone 3:5H55	JQ654138	5H55	3		Treponema sp. | HOT-517 | clone MB3_P23 | DQ003624 | 5 | P	96.7
Treponema sp. oral clone 3:10P41	JQ654210	10P41	3		Treponema sp. | HOT-517 | clone MB3_P23 | DQ003624 | 5 | P	98.1
Treponema sp. oral clone 3:7P39	JQ654154	7P39	3		Treponema sp. | HOT-517 | clone MB3_P23 | DQ003624 | 5 | P	98.4
Treponema sp. oral clone 4:5H20	JQ654124	5H20	4	maltophilum	Treponema maltophilum | HOT-664 | strain Smibert D4B | AF023039 | 15 | N	99.8
Treponema sp. oral clone 4:2H8	JQ654113	2H8	4	maltophilum	Treponema maltophilum | HOT-664 | strain Smibert D4B | AF023039 | 15 | N	98.6
Treponema sp. oral clone 4:5P9	JQ654149	5P9	4	maltophilum	Treponema maltophilum | HOT-664 | strain Smibert D4B | AF023039 | 15 | N	99.2
Treponema sp. oral clone 4:4H1	JQ654127	4H1	4	maltophilum	Treponema maltophilum | HOT-664 | clone _D036 | AF056342 | 15 | N	99
Treponema sp. oral clone 4:1H48	JQ654105	1H48	4	maltophilum	Treponema maltophilum | HOT-664 | clone _C021 | AF023038 | 15 | N	99
Treponema sp. oral clone 4:2P6	JQ654150	2P6	4	maltophilum	Treponema maltophilum | HOT-664 | clone _D036 | AF056342 | 15 | N	99
Treponema sp. oral clone 4:7P41	JQ654188	7P41	4	maltophilum	Treponema maltophilum | HOT-664 | clone _D036 | AF056342 | 15 | N	98.4
Treponema sp. oral clone 4:5H22	JQ654135	5H22	4	maltophilum	Treponema maltophilum | HOT-664 | clone _D036 | AF056342 | 15 | N	98.4
Treponema sp. oral clone 4:2H17	JQ654118	2H17	4	maltophilum	Treponema maltophilum | HOT-664 | strain Smibert D4B | AF023039 | 15 | N	96.6
Treponema sp. oral clone 4:9P27	JQ654201	9P27	4	lecithinolyticum	Treponema lecithinolyticum | HOT-653 | clone GF6 | AF023040 | 13 | N	98.5
Treponema sp. oral clone 4:7P26	JQ654115	7P26	4	lecithinolyticum	Treponema lecithinolyticum | HOT-653 | clone GF6 | AF023040 | 13 | N	99.7
Treponema sp. oral clone 4:3P34	JQ654161	3P34	4		Treponema sp. | HOT-258 | clone _C009 | AF023042 | 1 | P	98.3
Treponema sp. oral clone 5:7P63	JQ654194	7P63	5		Treponema sp. | HOT-265 | clone _U007A | AF023046 | 13 | P	88.4
Treponema sp. oral clone 5:7P6	JQ654192	7P6	5		Treponema sp. | HOT-265 | clone _U007A | AF023046 | 13 | P	88.6
Treponema sp. oral clone 5:7P35	JQ654187	7P35	5		Treponema sp. | HOT-517 | clone MB3_P23 | DQ003624 | 5 | P	88.2
Treponema sp. oral clone 5:6P69	JQ654183	6P69	5		Treponema sp. | HOT-262 | clone AT040 | AF182834 | 3 | P	98.9
Treponema sp. oral clone 5:7P56	JQ654170	7P56	5		Treponema sp. | HOT-262 | clone AT040 | AF182834 | 3 | P	99
Treponema sp. oral clone 5:7P10	JQ654185	7P10	5	amylovorum	Treponema amylovorum | HOT-541 | strain D62CR12 | AF023045 | 4 | N	97.3
Treponema sp. oral clone 5:1P52	JQ654148	1P52	5	amylovorum	Treponema amylovorum | HOT-541 | strain D62CR12 | AF023045 | 4 | N	99.7
Treponema sp. oral clone 5:10P49	JQ654160	10P49	5		Treponema sp. | HOT-257 | strain Smibert-3 D36ER-1 | AF023044 | 17 | U	99.7
Treponema sp. oral clone 5:2H57	JQ654111	2H57	5		Treponema sp. | HOT-257 | strain Smibert-3 D36ER-1 | AF023044 | 17 | U	99
Treponema sp. oral clone 6:6H28	JQ654140	6H28	6		Treponema socranskii ss buccale | HOT-769 | strain ATCC 35534 | AF033305 | 75 | N	97.1
Treponema sp. oral clone 6:3H48	JQ654102	3H48	6	socranskii subsp. buccale	Treponema socranskii ss paredis | HOT-769 | strain ATCC 35535 | AF033307 | 75 | N	98.8
Treponema sp. oral clone 6:6H15	JQ654139	6H15	6	socranskii subsp. buccale	Treponema socranskii ss buccale | HOT-769 | strain ATCC 35534 | AF033305 | 75 | N	99.1
Treponema sp. oral clone 6:8H27	JQ654106	8H27	6	socranskii subsp. buccale	Treponema socranskii ss buccale | HOT-769 | strain ATCC 35534 | AF033305 | 75 | N	99.6
Treponema sp. oral clone 6:9P42	JQ654204	9P42	6	socranskii subsp. '04'	Treponema socranskii ss 04 | HOT-769 | strain D11B-2 | AF033308 | 75 | N	99
Treponema sp. oral clone 6:1H36	JQ654108	1H36	6	socranskii subsp. '04'	Treponema socranskii ss 04 | HOT-769 | strain D11B-2 | AF033308 | 75 | N	99.7
Treponema sp. oral clone 6:7H60	JQ654142	7H60	6	socranskii subsp. paredis strain	Treponema socranskii ss paredis | HOT-769 | strain ATCC 35535 | AF033307 | 75 | N	99.5
Treponema sp. oral clone 6:9H57	JQ654126	9H57	6	socranskii subsp. paredis	Treponema socranskii ss paredis | HOT-769 | strain ATCC 35535 | AF033307 | 75 | N	99.1
Treponema sp. oral clone 6:7H10	JQ654141	7H10	6	socranskii subsp. socranskii	Treponema socranskii ss socranskii | HOT-769 | strain ATCC 35536 | AF033306 | 75 | N	99.8
Treponema sp. oral clone 6:10H50	JQ654134	10H50	6		Treponema sp. | HOT-769 | clone _G047 | AF056343 | 75 | N	99.9
Treponema sp. oral clone 6:7P57	JQ654190	7P57	6		Treponema sp. | HOT-769 | clone _G047 | AF056343 | 75 | N	99
Treponema sp. oral clone 6:5H15	JQ654131	5H15	6		Treponema sp. | HOT-769 | clone _G047 | AF056343 | 75 | N	99.2
Treponema sp. oral clone 6:7H27	JQ654143	7H27	6	socranskii subsp. '04'	Treponema socranskii ss 04 | HOT-769 | strain D11B-2 | AF033308 | 75 | N	98.8
Treponema sp. oral clone 6:3P1	JQ654152	3P1	6	socranskii subsp. socranskii	Treponema socranskii ss socranskii | HOT-769 | strain ATCC 35536 | AF033306 | 75 | N	98.8
Treponema sp. oral clone 6:2H13	JQ654116	2H13	6		Treponema sp. | HOT-268 | clone IL034 | AY349418 | 8 | P	99
Treponema sp. oral clone 6:1H47	JQ654109	1H47	6		Treponema sp. | HOT-268 | strain Smibert-5 D120CR-1 | AF033303 | 8 | U	99.8
Treponema sp. oral clone 7:10P61	JQ654137	10P61	7	parvum	Treponema parvum | HOT-724 | strain D96NR-3 | AF033304 | 0 | N	99.9
Treponema sp. oral clone 7:2P21	JQ654125	2P21	7		Treponema sp. | HOT-270 | clone DD012 | GQ422733 | 2 | P	99.9
