# Supplementary material for: Comparative analysis of oral treponemes associated with periodontal health and disease
Source: BMC Infect Dis. 2013 Apr 11;13:174. doi: 10.1186/1471-2334-13-174 (PMC3637317; doi:10.1186/1471-2334-13-174)
Supplement: Additional file 2 — Summary of novel treponeme OTUs identified in this study, including closest related sequences in the NCBI GenBank database. [file 1471-2334-13-174-S2.xlsx]

## Sheet: Add_file2
Assigned name	Assigned Accession Number	OTU representative clone	phylogroup	Species/subspecies	Closest Genbank relative	Similarity to closest GenBank relative (%)
Treponema sp. oral clone 4:2H17	JQ654118	2H17	4	maltophilum	Treponema maltophilum strain BR	96
Treponema sp. oral clone 1:2H5	JQ654110	2H5	1		Treponema sp. oral taxon 231 clone GF025	97
Treponema sp. oral clone 1:3P14	JQ654156	3P14	1		Treponema genomosp. P1 clone P4GB_42	98
Treponema sp. oral clone 4:3P34	JQ654161	3P34	4		Treponema sp. OMZ_839	98
Treponema sp. oral clone 1:4P14	JQ654164	4P14	1		Treponema sp. oral taxon 235 conle D047	97
Treponema sp. oral clone 3:4P31	JQ654168	4P31	3		Treponema genomosp. P6 oral clone MB4_G11	96
Treponema sp. oral clone 1:4P34	JQ654169	4P34	1		Treponema sp. canine oral taxon 293 clone ZQ030	98
Treponema sp. oral clone 3:4P55	JQ654172	4P55	3		Treponema genomosp. P6 oral clone MB4_G11	95
Treponema sp. oral clone 3:5H55	JQ654138	5H55	3		Treponema genomosp. P5 oral clone MB3_P23	97
Treponema sp. oral clone 6:6H28	JQ654140	6H28	6		Treponema socranskii subsp. buccale strain OMZ884	98
Treponema sp. oral clone 1:6P25	JQ654177	6P25	1		Treponema sp. oral taxon 234 clone Y001	98
Treponema sp. oral clone 3:6P58	JQ654181	6P58	3		Treponema sp. III:C:BA213	96
Treponema sp. oral clone 3:6P64	JQ654182	6P64	3		Treponema genomosp. P4 oral clone MB2_G19	96
Treponema sp. oral clone 3:6P7	JQ654184	6P7	3		Treponema sp. III:C:BA213	94
Treponema sp. oral clone 5:7P10	JQ654185	7P10	5	amylovorum	Treponema sp. V:20:D62	97
Treponema sp. oral clone 5:7P35	JQ654187	7P35	5		Uncultured Treponema sp. Clone 09_3_A04	92
Treponema sp. oral clone 4:7P41	JQ654188	7P41	4	maltophilum	Treponema maltophilum clone _C006	99
Treponema sp. oral clone 2:7P58	JQ654191	7P58	2	denticola	Treponema genomosp. P2 clone P2PB	97
Treponema sp. oral clone 5:7P6	JQ654192	7P6	5		Uncultured Treponema sp. Clone 09_3_A04	91
Treponema sp. oral clone 5:7P63	JQ654194	7P63	5		Uncultured Treponema sp. Clone 09_3_A04	91
Treponema sp. oral clone 2:8P7	JQ654200	8P7	2	denticola	Treponema genomosp. P2 clone P2PB	97
Treponema sp. oral clone 1:9P36	JQ654203	9P36	1		Treponema sp. 1:AA:DW001	95
Treponema sp. oral clone 2:9P46	JQ654207	9P46	2	denticola	Treponema denticola strain OKA3	91
Treponema sp. oral clone 2:9P5	JQ654208	9P5	2	denticola	Treponema genomosp. P2 clone P2PB	97
Treponema sp. oral clone 2:9P55	JQ654209	9P55	2	denticola	Treponema sp. canine oral taxon 207 clone PZ040	98
