# Supplementary material for: Comparative analysis of oral treponemes associated with periodontal health and disease
Source: BMC Infect Dis. 2013 Apr 11;13:174. doi: 10.1186/1471-2334-13-174 (PMC3637317; doi:10.1186/1471-2334-13-174)
Supplement: Additional file 3 — Observed OTU numbers and estimates for OTU richness and diversity within each treponeme phylotype, for entire subject dataset. [file 1471-2334-13-174-S3.xlsx]

## Sheet: Add_file3a
Treponeme phylogroup	1	2	3	4	5	6	7	Total
No. of treponeme 16S rRNA TOPO clones obtained	265	147	32	32	30	92	17	615
No. of observed OTUs	41	17	13	12	9	16	2	110
Chao1 (OTU richness)	69.5	53	23.5	26	14	18.5	2	216
ACE (OTU richness)	90.7	54.5	30.3	53.1	25.8	24.6	2	260.3
Shannon (OTU diversity)	2.89	2.01	2.26	2.04	1.66	2.29	0.36	3.93
Simpson (OTU diversity)	0.09	0.18	0.11	0.15	0.25	0.12	0.78	0.03
Good's coverage	0.93	0.94	0.78	0.75	0.83	0.95	1	0.91
